# Supplementary material for: Solvent Fractionation Improves the Functional Properties of Sheep Rump Fat: Effects of Different Lipid Fractions on Lipid Metabolism and Gut Health in Mice
Source: Foods. 2025 Oct 24;14(21):3641. doi: 10.3390/foods14213641 (PMC12607981; doi:10.3390/foods14213641)
Supplement: Supplementary file 1 [file foods-14-03641-s001.zip]

Archive with 1 entries (1 files):
- foods-3913821-supplementary.pdf
